# Supplementary material for: Population Pharmacokinetics and Model-Informed Precision Dosing of Clobazam Based on the Developmental and Genetic Characteristics of Children with Epilepsy
Source: Pharmaceutics. 2025 Jun 23;17(7):813. doi: 10.3390/pharmaceutics17070813 (PMC12300161; doi:10.3390/pharmaceutics17070813)
Supplement: Supplementary file 1 [file pharmaceutics-17-00813-s001.zip]

Archive with 8 entries (8 files):
- Supplementary figure/Supplemental Figure 1.tif
- Supplementary figure/Supplemental Figure 2.tif
- Supplementary table/Supplemental table 1.pdf
- Supplementary table/Supplemental table 2.pdf
- Supplementary table/Supplemental Table 3.pdf
- Supplementary table/Supplemental Table 4 CYP2C19 NM.pdf
- Supplementary table/Supplemental Table 5 CYP2C19 IM.pdf
- Supplementary table/Supplemental Table 6 CYP2C19 PM.pdf
